# Supplementary material for: 4′-Hydroxy­biphenyl-4-carboxylic acid
Source: Acta Crystallogr Sect E Struct Rep Online. 2008 May 17;64(Pt 6):o1087. doi: 10.1107/S1600536808014220 (PMC2961561; doi:10.1107/S1600536808014220)
Supplement: Supplementary file 2 [file e-64-o1087-Isup2.hkl]

# 
# h,k,l, Fc-squared, Fo-squared, sigma(Fo-squared) and status flag 
# 
data_I
_shelx_title ' X in P2(1)/n' 
_shelx_refln_list_code          4 
_shelx_F_calc_maximum      200.99 
_exptl_crystal_F_000       448.00 
_reflns_d_resolution_high  0.8348 
 
loop_ 
 _symmetry_equiv_pos_as_xyz 
 'x, y, z' 
 '-x+1/2, y+1/2, -z+1/2' 
 '-x, -y, -z' 
 'x-1/2, -y-1/2, z-1/2' 
 
_cell_length_a     8.6500 
_cell_length_b     5.5077 
_cell_length_c    20.9655 
_cell_angle_alpha  90.000 
_cell_angle_beta   94.145 
_cell_angle_gamma  90.000 
 
_shelx_F_squared_multiplier     1.000 
 
loop_ 
 _refln_index_h 
 _refln_index_k 
 _refln_index_l 
 _refln_F_squared_calc 
 _refln_F_squared_meas 
 _refln_F_squared_sigma 
 _refln_observed_status 
   2   0   0      271.30      237.79     11.83 o 
   4   0   0     1332.63     1296.63     60.69 o 
   6   0   0       42.87       54.70      5.71 o 
   8   0   0        2.84        2.94      4.71 o 
  10   0   0        0.12       -4.66     12.91 o 
   1   1   0        1.15        1.14      1.05 o 
   2   1   0      684.97      577.38     23.55 o 
   3   1   0      235.32      198.44      8.18 o 
   4   1   0      118.53      121.97      5.11 o 
   5   1   0      254.43      252.93      8.68 o 
   6   1   0       98.40      112.74      5.42 o 
   7   1   0      171.44      180.78      8.57 o 
   8   1   0        3.97        1.53      4.05 o 
   9   1   0       14.42       -1.62      6.81 o 
  10   1   0        7.26       23.03     12.28 o 
   0   2   0      719.22      713.65     40.80 o 
   1   2   0       17.17       12.01      2.21 o 
   2   2   0        5.83        3.46      1.75 o 
   3   2   0       28.51       23.70      3.62 o 
   4   2   0       96.60       84.22      7.25 o 
   5   2   0        6.99       -0.96      2.94 o 
   6   2   0      305.52      278.27     17.71 o 
   7   2   0      230.36      248.02     15.35 o 
   8   2   0        2.83       -1.03      4.11 o 
   9   2   0        1.30        7.79      5.45 o 
   1   3   0        3.53        4.88      1.75 o 
   2   3   0      138.47      140.36     14.52 o 
   3   3   0       33.23       32.14      5.09 o 
   4   3   0       18.53       14.70      6.93 o 
   5   3   0       37.21       34.91      4.91 o 
   6   3   0       35.72       28.56      7.93 o 
   7   3   0       62.76       55.70     12.28 o 
   8   3   0        1.45       -2.41      4.69 o 
   9   3   0        0.41       10.72      6.96 o 
   0   4   0       10.46        6.42      6.12 o 
   1   4   0       11.30       11.55      3.01 o 
   2   4   0       19.35       13.69      4.15 o 
   3   4   0       52.23       53.12     11.35 o 
   4   4   0       25.24       16.82      4.23 o 
   5   4   0        6.21        3.67      4.72 o 
   6   4   0       18.14        6.99      5.29 o 
   7   4   0        9.43       11.08      6.15 o 
   8   4   0       77.20       99.20     12.49 o 
   1   5   0      329.84      432.93     67.51 o 
   2   5   0       24.42       23.14      8.73 o 
   3   5   0       18.17        7.11      4.52 o 
   4   5   0       52.53       55.30     12.31 o 
   5   5   0        0.02       -4.94      5.00 o 
   6   5   0        3.87        3.54      5.97 o 
   0   6   0       21.71       21.01     10.97 o 
   1   6   0       63.87       82.00     21.42 o 
   2   6   0        0.59        2.99      6.57 o 
   3   6   0        7.92        8.58      7.65 o 
   4   6   0        0.45        3.21     10.15 o 
  -9   0   1      169.90      205.86     25.81 o 
  -7   0   1       28.12       28.95      4.49 o 
  -5   0   1      177.98      206.28     12.39 o 
  -3   0   1     1053.11     1075.56     49.96 o 
   1   0   1        3.68       -0.03      0.80 o 
   3   0   1     1678.01     1624.06     75.04 o 
   5   0   1      475.38      485.29     24.79 o 
   7   0   1       17.30       22.55      5.14 o 
   9   0   1       12.34        1.95      6.90 o 
 -10   1   1        0.14       -0.31      9.20 o 
  -9   1   1       23.95       22.73      8.70 o 
  -8   1   1       16.80       15.51      5.23 o 
  -7   1   1       44.21       26.97      5.35 o 
  -6   1   1      252.96      276.40      9.72 o 
  -5   1   1      384.68      394.14     13.08 o 
  -4   1   1      504.23      478.53     18.06 o 
  -3   1   1      163.08      180.63      8.40 o 
  -2   1   1      184.84      161.51      7.31 o 
  -1   1   1      876.36      709.75     40.16 o 
   0   1   1     6800.70     6538.03    498.48 o 
   1   1   1     1113.23     1066.49     42.30 o 
   2   1   1      835.00      816.63     29.32 o 
   3   1   1       12.29       15.49      2.43 o 
   4   1   1       64.91       70.36      3.61 o 
   5   1   1      246.84      248.39      8.30 o 
   6   1   1        0.00       -0.46      1.58 o 
   7   1   1      736.67      751.00     20.60 o 
   8   1   1       30.33       15.69      6.38 o 
   9   1   1        5.60        5.72     10.67 o 
  10   1   1        0.40       10.45     16.33 o 
  -9   2   1        5.80       15.10      6.80 o 
  -8   2   1       35.58       40.40      7.75 o 
  -7   2   1        1.06        6.43      4.66 o 
  -6   2   1      112.40      135.50     10.60 o 
  -5   2   1      127.65      126.07      9.61 o 
  -4   2   1        8.17       12.36      2.50 o 
  -3   2   1      317.88      349.34     17.93 o 
  -2   2   1      466.73      452.59     22.16 o 
  -1   2   1      414.50      392.84     19.27 o 
   0   2   1      268.61      247.07      9.61 o 
   1   2   1      683.76      668.23     27.37 o 
   2   2   1     1345.06     1355.66     54.37 o 
   3   2   1      111.80      117.89      7.45 o 
   4   2   1       94.05       92.80      4.91 o 
   5   2   1       37.39       29.48      4.46 o 
   6   2   1       51.80       41.62      5.28 o 
   7   2   1      470.43      555.93     26.74 o 
   8   2   1        1.53        2.67      4.39 o 
   9   2   1        0.71        2.44      4.82 o 
  -9   3   1        1.23       -2.93      6.50 o 
  -8   3   1        1.70        0.86      5.93 o 
  -7   3   1       99.96      122.89     12.39 o 
  -6   3   1        5.69       22.74      6.50 o 
  -5   3   1        0.19        1.40      2.92 o 
  -4   3   1      146.36      154.49      9.80 o 
  -3   3   1       20.49       16.17      3.51 o 
  -2   3   1      701.08      731.29     30.78 o 
  -1   3   1        2.77        0.11      1.68 o 
   0   3   1       44.37       47.20      4.51 o 
   1   3   1       85.46       94.84      7.35 o 
   2   3   1      139.40      159.97      9.30 o 
   3   3   1      561.13      660.95     28.54 o 
   4   3   1       46.33       59.12      7.07 o 
   5   3   1        6.09        6.71      3.36 o 
   6   3   1       62.49       59.53      6.60 o 
   7   3   1       44.03       35.87      7.15 o 
   8   3   1       53.54       59.73      8.08 o 
   9   3   1        4.21        3.83      9.48 o 
  -8   4   1       11.54        5.85      6.62 o 
  -7   4   1       39.51       29.98     10.87 o 
  -6   4   1        8.96        1.96      5.56 o 
  -5   4   1        1.41       17.14     12.09 o 
  -4   4   1       17.61       18.13      4.26 o 
  -3   4   1        1.19        0.96      2.93 o 
  -2   4   1        1.26        1.61      3.71 o 
  -1   4   1       57.77       63.16     10.04 o 
   0   4   1        6.82       11.15      5.13 o 
   1   4   1       29.85       18.45      4.66 o 
   2   4   1        9.87       12.47      3.36 o 
   3   4   1      111.81      129.40     10.09 o 
   4   4   1       19.30       17.71      4.36 o 
   5   4   1        4.43        7.00      4.01 o 
   6   4   1        0.58        0.55      4.51 o 
   7   4   1        3.42       -0.54      9.08 o 
   8   4   1       23.98       17.88      7.98 o 
  -6   5   1       30.64       14.96      8.88 o 
  -5   5   1        5.08        0.63      6.02 o 
  -4   5   1        5.33        4.19      4.67 o 
  -3   5   1       12.97        5.11      5.29 o 
  -2   5   1        6.47        3.84      5.65 o 
  -1   5   1      101.31       99.57     12.46 o 
   0   5   1        7.19        3.78      5.02 o 
   1   5   1      139.88      158.95     21.07 o 
   2   5   1       23.13       26.15      7.25 o 
   3   5   1       10.39       11.76      4.61 o 
   4   5   1       12.38        7.79      4.56 o 
   5   5   1        2.99       -1.05      6.46 o 
   6   5   1       16.71       16.58      6.73 o 
  -4   6   1        0.00       -4.48      9.37 o 
  -3   6   1       20.46       18.44     11.57 o 
  -2   6   1       12.22        4.79      7.82 o 
  -1   6   1      101.71      125.20     15.50 o 
   0   6   1        1.78        5.19      7.43 o 
   1   6   1        0.00        1.83     11.44 o 
   2   6   1        4.04       -0.75      6.38 o 
   3   6   1        5.58       -6.15      6.15 o 
   4   6   1       10.39        6.05     11.38 o 
 -10   0   2       15.97        6.46      8.48 o 
  -8   0   2        2.04        6.12      7.58 o 
  -6   0   2       65.88       73.20     11.43 o 
  -4   0   2     7543.62     8297.79    376.20 o 
  -2   0   2       22.38       23.18      4.59 o 
   0   0   2      166.94      138.64      8.39 o 
   2   0   2       53.72       56.08      3.60 o 
   4   0   2      653.91      613.90     26.14 o 
   6   0   2       95.98       90.39      6.51 o 
   8   0   2       39.51       47.33      5.79 o 
 -10   1   2        0.72        1.60      8.29 o 
  -9   1   2       78.62       74.60     17.28 o 
  -8   1   2       20.71       13.84      6.35 o 
  -7   1   2       45.12       55.98      5.87 o 
  -6   1   2      202.55      217.28     10.50 o 
  -5   1   2       56.08       51.54      3.58 o 
  -4   1   2       30.26       36.00      2.42 o 
  -3   1   2      256.62      274.24      9.69 o 
  -2   1   2      187.46      189.06     13.48 o 
  -1   1   2      123.60      126.12      8.35 o 
   0   1   2     5271.01     4932.06    266.23 o 
   1   1   2        6.61        2.07      1.86 o 
   2   1   2      216.95      256.52      9.19 o 
   3   1   2        6.56        7.82      1.65 o 
   4   1   2       90.31       92.09      5.30 o 
   5   1   2      393.63      411.99     11.79 o 
   6   1   2       54.74       58.80      3.58 o 
   7   1   2       77.74       78.32      4.56 o 
   8   1   2       35.74       37.20      7.53 o 
   9   1   2        0.63        6.84      4.48 o 
  10   1   2        0.74       -6.56      8.45 o 
  -9   2   2        0.18       -6.11      6.61 o 
  -8   2   2        5.51        5.30      4.89 o 
  -7   2   2       73.10       74.19     10.42 o 
  -6   2   2       33.84       35.61     10.41 o 
  -5   2   2        3.06        2.95      2.37 o 
  -4   2   2      108.72      101.95      8.16 o 
  -3   2   2        1.93        2.92      1.72 o 
  -2   2   2      177.58      187.77     10.56 o 
  -1   2   2       24.60       31.08      2.74 o 
   0   2   2      224.74      221.47      9.97 o 
   1   2   2       63.47       74.05      4.89 o 
   2   2   2     1555.15     1613.39     64.36 o 
   3   2   2      637.66      709.23     29.87 o 
   4   2   2      180.77      168.23      8.81 o 
   5   2   2      119.55      123.40      8.70 o 
   6   2   2        3.83        2.66      2.35 o 
   7   2   2      630.69      665.04     24.57 o 
   8   2   2       58.77       72.10     15.40 o 
   9   2   2       14.30       22.45      6.32 o 
  -9   3   2        0.16        9.28      7.15 o 
  -8   3   2        1.62        1.54      5.49 o 
  -7   3   2      108.34      139.82     24.12 o 
  -6   3   2      479.29      425.40     32.95 o 
  -5   3   2        4.36        1.39     14.01 o 
  -4   3   2        0.07       -0.75      3.02 o 
  -3   3   2      460.63      486.08     24.81 o 
  -2   3   2      154.21      179.72     11.71 o 
  -1   3   2      362.48      358.05     14.23 o 
   0   3   2       24.41       26.69      2.71 o 
   1   3   2      455.58      413.80     18.36 o 
   2   3   2      122.43      142.32      8.72 o 
   3   3   2      113.93      127.76      8.62 o 
   4   3   2        0.31       -1.14      2.47 o 
   5   3   2       25.68       28.52      7.25 o 
   6   3   2        2.23        1.36      5.01 o 
   7   3   2       52.83       39.75      6.44 o 
   8   3   2       69.57       60.67     17.49 o 
   9   3   2        7.77        2.91      6.24 o 
  -8   4   2       56.67       81.52     28.70 o 
  -7   4   2       28.36       31.91      7.82 o 
  -6   4   2        1.36        4.78      4.93 o 
  -5   4   2        0.28        6.11      4.36 o 
  -4   4   2       30.53       17.96      4.40 o 
  -3   4   2        8.53       11.16      3.42 o 
  -2   4   2       10.98       10.35      3.25 o 
  -1   4   2       23.44       28.66      4.55 o 
   0   4   2       43.20       49.50      5.87 o 
   1   4   2       21.39       20.71      7.00 o 
   2   4   2        2.22       -0.42      2.70 o 
   3   4   2        1.39        0.74      2.87 o 
   4   4   2        7.88       -1.79      3.31 o 
   5   4   2        6.71        8.56      4.27 o 
   6   4   2        0.80       -1.84      4.34 o 
   7   4   2       16.83       14.27     13.68 o 
   8   4   2       25.26       14.48     10.74 o 
  -6   5   2        7.63        5.51      6.46 o 
  -5   5   2       34.93       39.38      7.56 o 
  -4   5   2        0.11       -3.59      4.11 o 
  -3   5   2       53.57       57.21      6.63 o 
  -2   5   2        0.19        8.90      5.91 o 
  -1   5   2        1.80        1.74      9.93 o 
   0   5   2       26.11       13.83     13.98 o 
   1   5   2        0.89       -0.11      4.60 o 
   2   5   2        0.70       -0.13      5.36 o 
   3   5   2        2.47        3.31      3.89 o 
   4   5   2       15.56        6.79      4.37 o 
   5   5   2        0.20       -2.54      4.35 o 
   6   5   2        0.21        1.30      5.96 o 
  -4   6   2        4.07       -2.72      9.78 o 
  -3   6   2        2.21       -3.66     10.08 o 
  -2   6   2        0.12        1.16      6.83 o 
  -1   6   2       45.88       51.93     10.59 o 
   0   6   2        9.16        7.52      6.97 o 
   1   6   2       13.30       11.83     10.95 o 
   2   6   2        3.69        0.81      6.87 o 
   3   6   2        0.42       -0.07      6.82 o 
   4   6   2        0.74       -3.60      7.16 o 
  -9   0   3        4.10       15.15      9.74 o 
  -7   0   3      113.81      128.08     19.82 o 
  -5   0   3        0.32       -0.62      2.13 o 
  -3   0   3     1767.19     1660.70     92.41 o 
  -1   0   3      534.33      467.95     38.55 o 
   1   0   3       95.20       73.98      3.84 o 
   3   0   3       21.80       18.92      2.16 o 
   5   0   3      902.45      911.31     34.15 o 
   7   0   3      173.13      174.02     10.16 o 
   9   0   3        2.91       -2.62      4.37 o 
 -10   1   3        1.39       -6.61      8.24 o 
  -9   1   3       26.97        6.83      9.59 o 
  -8   1   3        0.69        2.62      5.50 o 
  -7   1   3       25.33       23.24      5.49 o 
  -6   1   3        4.22        4.90      3.21 o 
  -5   1   3      258.11      277.85      9.66 o 
  -4   1   3      126.20      143.26      5.90 o 
  -3   1   3      210.81      186.00      8.78 o 
  -2   1   3      400.44      369.01     15.46 o 
  -1   1   3      156.38      194.29      9.95 o 
   0   1   3      201.60      175.41      8.87 o 
   1   1   3     5101.67     5041.31    224.76 o 
   2   1   3      129.60      135.39      5.70 o 
   3   1   3      231.00      248.97      7.64 o 
   4   1   3       28.52       24.60      2.43 o 
   5   1   3      458.10      470.50     13.27 o 
   6   1   3       29.89       30.31      2.71 o 
   7   1   3      141.81      134.63      6.50 o 
   8   1   3        4.41       10.54      5.59 o 
   9   1   3        0.01       -4.90      4.90 o 
  10   1   3       18.61       11.21     15.90 o 
  -9   2   3       47.95       27.73     12.43 o 
  -8   2   3       23.36       16.79      5.46 o 
  -7   2   3      500.61      520.53     34.34 o 
  -6   2   3     1139.44     1098.29     65.38 o 
  -5   2   3        0.60        3.90      2.34 o 
  -4   2   3        5.92        5.80      2.07 o 
  -3   2   3      300.32      295.31     13.26 o 
  -2   2   3     1354.30     1512.51     59.90 o 
  -1   2   3     1212.17     1148.32     45.71 o 
   0   2   3     1045.25      957.76     38.30 o 
   1   2   3     1136.37     1116.30     44.89 o 
   2   2   3      112.61      107.84      7.77 o 
   3   2   3       82.46      117.52      7.78 o 
   4   2   3      149.02      135.55      8.93 o 
   5   2   3        4.60       10.22      2.41 o 
   6   2   3       40.61       37.00      3.86 o 
   7   2   3       25.89       32.18      5.61 o 
   8   2   3        8.29       13.46      7.59 o 
   9   2   3        0.42       -0.43      5.65 o 
  -9   3   3        7.82       -3.28      7.69 o 
  -8   3   3       40.80       47.59      8.56 o 
  -7   3   3      228.05      234.21     21.34 o 
  -6   3   3      820.83      889.20     56.43 o 
  -5   3   3        1.39       -0.49      4.00 o 
  -4   3   3       61.87       50.23      7.25 o 
  -3   3   3        5.30        4.51      3.01 o 
  -2   3   3       88.24      109.29      9.95 o 
  -1   3   3      421.15      445.44     19.13 o 
   0   3   3      159.15      173.76      9.06 o 
   1   3   3       24.21       19.22      3.83 o 
   2   3   3      141.44      158.72      9.46 o 
   3   3   3       56.43       62.53      5.69 o 
   4   3   3       70.76       74.99      6.72 o 
   5   3   3       18.52       14.01      4.25 o 
   6   3   3       21.00       22.53      4.97 o 
   7   3   3       28.94       27.60      5.94 o 
   8   3   3       11.54       18.67      6.82 o 
   9   3   3       17.97       17.52     11.83 o 
  -8   4   3       22.36       18.06      7.55 o 
  -7   4   3        8.17        3.86      6.18 o 
  -6   4   3        1.31        3.77      5.21 o 
  -5   4   3       26.54       32.13     10.38 o 
  -4   4   3        0.68       -1.79      3.48 o 
  -3   4   3        0.59        1.59      2.81 o 
  -2   4   3        0.10        4.34      2.89 o 
  -1   4   3       28.21       28.81      3.93 o 
   0   4   3      271.76      269.57     15.89 o 
   1   4   3       16.36       18.49      8.38 o 
   2   4   3        0.09        2.45      2.91 o 
   3   4   3        5.11        8.40      3.38 o 
   4   4   3      121.96      115.44      9.44 o 
   5   4   3       30.02       34.40      5.61 o 
   6   4   3        5.29        6.28      5.57 o 
   7   4   3       31.24       25.35      7.48 o 
   8   4   3        3.82        1.48      6.48 o 
  -6   5   3        1.19        0.32      5.50 o 
  -5   5   3        1.20       -0.39      4.93 o 
  -4   5   3        0.67       -2.52      4.61 o 
  -3   5   3        4.04        9.56      4.66 o 
  -2   5   3       13.30        8.45      5.46 o 
  -1   5   3       13.72       14.78      6.62 o 
   0   5   3        0.47        3.00      7.28 o 
   1   5   3        5.65        2.85      5.22 o 
   2   5   3        2.49        6.69      4.52 o 
   3   5   3        6.46        4.29      4.43 o 
   4   5   3       61.30       55.00      6.94 o 
   5   5   3        1.97        2.42      4.87 o 
   6   5   3        3.33        0.95      6.02 o 
  -4   6   3        1.57        2.76     11.12 o 
  -3   6   3        1.31       -1.38      8.84 o 
  -2   6   3        0.00        7.41      6.69 o 
  -1   6   3        5.19        5.72      6.74 o 
   0   6   3        3.73        1.58      7.41 o 
   1   6   3        6.93       20.54      8.57 o 
   2   6   3       11.10       -3.45      9.89 o 
   3   6   3        0.01       -5.99      5.99 o 
   4   6   3        0.41       -7.26      7.26 o 
 -10   0   4       20.07        9.11     11.79 o 
  -8   0   4       95.26       87.10     17.58 o 
  -6   0   4      483.75      446.58     22.89 o 
  -4   0   4      834.89      941.56     53.94 o 
  -2   0   4     2027.24     1762.62    140.92 o 
   0   0   4      202.03      182.62     11.44 o 
   2   0   4      525.06      468.48     17.54 o 
   4   0   4       35.50       36.55      4.91 o 
   6   0   4       19.19       25.85      3.73 o 
   8   0   4      215.66      220.21     11.33 o 
 -10   1   4        8.63        1.19     10.97 o 
  -9   1   4        0.04        3.84      9.03 o 
  -8   1   4       30.76       41.63      9.01 o 
  -7   1   4        4.10        2.43      3.55 o 
  -6   1   4      157.67      170.19     11.84 o 
  -5   1   4       39.23       45.50      4.00 o 
  -4   1   4     1004.14     1027.78     37.20 o 
  -3   1   4      374.11      352.24     17.82 o 
  -2   1   4      869.24      750.10     35.20 o 
  -1   1   4      224.47      203.64     10.48 o 
   0   1   4      545.00      554.97     22.50 o 
   1   1   4    15883.67    15186.51    590.01 o 
   2   1   4      244.59      219.86      7.14 o 
   3   1   4        0.05        2.05      1.13 o 
   4   1   4      401.66      397.77     11.25 o 
   5   1   4       48.09       48.19      3.31 o 
   6   1   4       41.39       45.41      3.57 o 
   7   1   4      248.10      284.34     13.02 o 
   8   1   4        6.67        7.53      3.01 o 
   9   1   4        8.18        9.54      4.81 o 
  -9   2   4        0.05       -8.29      8.29 o 
  -8   2   4        0.25        6.57      9.85 o 
  -7   2   4        3.06        5.52      5.26 o 
  -6   2   4      357.89      376.68     26.80 o 
  -5   2   4        0.11        0.28      2.67 o 
  -4   2   4       87.28       89.31      8.91 o 
  -3   2   4       29.39       28.00      3.66 o 
  -2   2   4       19.02       18.98      5.07 o 
  -1   2   4      508.82      500.22     20.84 o 
   0   2   4      353.35      360.40     15.53 o 
   1   2   4      635.57      666.50     31.82 o 
   2   2   4      357.26      346.30     15.64 o 
   3   2   4      399.66      421.91     19.34 o 
   4   2   4       34.55       39.87      4.65 o 
   5   2   4       34.41       37.86      3.66 o 
   6   2   4      120.72      113.40      6.72 o 
   7   2   4        3.34       -2.58      2.58 o 
   8   2   4        0.51        2.07      4.04 o 
   9   2   4        0.34        1.16      5.68 o 
  -9   3   4        0.90       -7.54      7.84 o 
  -8   3   4        2.03        1.92      6.54 o 
  -7   3   4      245.30      237.28     21.23 o 
  -6   3   4      232.51      269.06     35.45 o 
  -5   3   4      209.54      210.90     33.57 o 
  -4   3   4       15.84        5.29      5.39 o 
  -3   3   4      164.39      159.40     13.27 o 
  -2   3   4      759.72      872.03     35.88 o 
  -1   3   4      283.08      291.23     13.53 o 
   0   3   4        7.46        6.54      2.61 o 
   1   3   4       60.91       50.26      5.62 o 
   2   3   4       10.24       17.73      3.16 o 
   3   3   4       70.81      100.16      7.63 o 
   4   3   4       13.95       14.38      3.98 o 
   5   3   4       55.94       61.06      6.57 o 
   6   3   4        2.50       -0.45      3.18 o 
   7   3   4        1.45        1.70      5.52 o 
   8   3   4       19.31       11.01      6.59 o 
  -8   4   4       10.99        5.64      6.57 o 
  -7   4   4       42.03       29.08      7.35 o 
  -6   4   4        0.01        4.78      5.03 o 
  -5   4   4        2.68       -4.64      4.94 o 
  -4   4   4        2.91       -2.31      6.59 o 
  -3   4   4        1.50        2.79      3.59 o 
  -2   4   4        0.04       -2.73      2.90 o 
  -1   4   4       13.06       12.33      3.12 o 
   0   4   4      708.99      781.35     38.25 o 
   1   4   4        6.86        9.47      4.71 o 
   2   4   4        0.03        0.84      2.92 o 
   3   4   4       44.65       42.94      5.57 o 
   4   4   4       14.70        9.98      3.94 o 
   5   4   4       22.48       15.70      4.81 o 
   6   4   4        3.02        0.20      4.28 o 
   7   4   4        6.97        0.31      5.62 o 
  -6   5   4        4.04        4.19      6.00 o 
  -5   5   4       25.56       30.66      7.32 o 
  -4   5   4       10.50       10.28      5.42 o 
  -3   5   4        0.11        3.21      5.54 o 
  -2   5   4        2.74        1.36      5.20 o 
  -1   5   4        4.25        7.46      5.71 o 
   0   5   4      179.17      165.44     30.45 o 
   1   5   4        0.24        8.44     10.73 o 
   2   5   4        5.40        0.90      4.35 o 
   3   5   4       15.58       18.26      5.85 o 
   4   5   4        7.04        8.18      5.47 o 
   5   5   4        2.31        2.37      4.69 o 
   6   5   4        0.28       -5.53      5.82 o 
  -4   6   4        1.68       -9.70      9.70 o 
  -3   6   4       18.25        4.63     10.00 o 
  -2   6   4        6.65        5.28      7.20 o 
  -1   6   4        0.29        0.01      6.49 o 
   0   6   4        0.19        1.44      7.69 o 
   1   6   4        0.02       -0.09      7.97 o 
   2   6   4       47.50       48.62     10.49 o 
   3   6   4        3.32       -1.46      6.41 o 
  -9   0   5       11.54       12.28     10.23 o 
  -7   0   5        8.06        0.82      6.72 o 
  -5   0   5      405.79      460.07     23.04 o 
  -3   0   5     1841.02     1734.66    139.91 o 
  -1   0   5       54.49       48.52      7.02 o 
   1   0   5    40396.67    37005.04   1436.16 o 
   3   0   5      669.25      664.54     24.85 o 
   5   0   5       28.07       23.54      3.34 o 
   7   0   5       12.18       10.71      3.20 o 
   9   0   5       41.85       46.27      7.69 o 
 -10   1   5        0.80       10.15     10.82 o 
  -9   1   5        6.72       -3.21      8.66 o 
  -8   1   5        6.01       10.94      6.09 o 
  -7   1   5        6.74       11.79      5.71 o 
  -6   1   5        1.59        1.73      3.05 o 
  -5   1   5      163.04      152.07     10.02 o 
  -4   1   5      307.12      279.13     18.49 o 
  -3   1   5      375.72      368.42     18.62 o 
  -2   1   5       70.99       70.49      5.24 o 
  -1   1   5       18.83       17.58      1.85 o 
   0   1   5      518.49      473.60     17.50 o 
   1   1   5    11181.95    10698.09    339.41 o 
   2   1   5       17.69       14.87      2.99 o 
   3   1   5      786.26      750.73     22.12 o 
   4   1   5        7.66        6.71      1.67 o 
   5   1   5      166.53      179.50      6.60 o 
   6   1   5       86.08       91.47      4.98 o 
   7   1   5        0.24        2.31      2.42 o 
   8   1   5      188.17      211.79      9.36 o 
   9   1   5        1.84        3.17      4.09 o 
  -9   2   5        0.92        3.43      9.48 o 
  -8   2   5       10.18        4.29      8.84 o 
  -7   2   5        6.62        7.41      5.93 o 
  -6   2   5      573.75      570.35     36.46 o 
  -5   2   5      181.00      189.80     12.58 o 
  -4   2   5       39.87       35.00      3.54 o 
  -3   2   5      110.95      117.19      6.64 o 
  -2   2   5      199.13      197.51     10.30 o 
  -1   2   5       18.07       21.81      3.76 o 
   0   2   5       12.43        8.37      1.88 o 
   1   2   5      213.85      239.37     10.96 o 
   2   2   5       61.40       77.77      6.78 o 
   3   2   5        1.58       -2.04      2.04 o 
   4   2   5      131.54      135.69      9.81 o 
   5   2   5        0.65       -1.98      1.98 o 
   6   2   5        0.98       -1.02      2.38 o 
   7   2   5      102.06       80.21     10.43 o 
   8   2   5       38.90       43.13      5.55 o 
   9   2   5        0.25        1.71      8.65 o 
  -9   3   5        2.18        0.52     10.75 o 
  -8   3   5        1.66       -1.53      9.03 o 
  -7   3   5       85.80       90.73     12.27 o 
  -6   3   5      142.77      134.00     14.72 o 
  -5   3   5      129.82      144.66     14.71 o 
  -4   3   5       61.09       59.63     12.17 o 
  -3   3   5        9.45        8.95      2.51 o 
  -2   3   5        7.14        2.00      2.09 o 
  -1   3   5      190.08      194.60     11.54 o 
   0   3   5        4.75        4.70      2.38 o 
   1   3   5        3.30        0.75      1.82 o 
   2   3   5       12.10        6.15      4.13 o 
   3   3   5        1.02        2.12      2.56 o 
   4   3   5        0.06       -1.80      2.75 o 
   5   3   5        7.33        2.51      3.48 o 
   6   3   5        1.03       -0.95      3.41 o 
   7   3   5        4.36        4.71      4.07 o 
   8   3   5        2.50       -0.87      5.70 o 
  -8   4   5        0.28        9.26      7.03 o 
  -7   4   5       76.59       75.57     12.42 o 
  -6   4   5        0.02        6.80      6.20 o 
  -5   4   5        8.23        4.59      5.76 o 
  -4   4   5       33.84       25.66      6.79 o 
  -3   4   5        3.35        5.27      3.78 o 
  -2   4   5       32.60       31.56     10.63 o 
  -1   4   5       59.00       65.79      6.72 o 
   0   4   5      241.51      234.95     14.80 o 
   1   4   5        3.38        0.90      3.29 o 
   2   4   5        4.06        2.74      3.88 o 
   3   4   5       92.58      109.52     11.21 o 
   4   4   5        8.14       10.94      4.99 o 
   5   4   5       32.67       41.06      6.27 o 
   6   4   5        6.80        5.82      4.63 o 
   7   4   5       20.27       28.82      7.81 o 
  -6   5   5        1.48        3.19      6.09 o 
  -5   5   5        9.17       12.95      6.29 o 
  -4   5   5        2.41        3.45      5.10 o 
  -3   5   5       54.96       59.23     14.93 o 
  -2   5   5        0.07       -3.34      4.82 o 
  -1   5   5       10.93        2.19      5.72 o 
   0   5   5      377.94      443.88     31.34 o 
   1   5   5        8.64        2.39      5.82 o 
   2   5   5       47.48       55.34      7.80 o 
   3   5   5        0.64        2.96      4.67 o 
   4   5   5       44.77       37.94      7.84 o 
   5   5   5       14.82       21.17      6.27 o 
   6   5   5        0.00       -5.07      5.07 o 
  -3   6   5        4.26       -0.11     10.60 o 
  -2   6   5        2.56       -1.34      8.36 o 
  -1   6   5        1.13       -4.55      7.61 o 
   0   6   5        9.74       -5.34     11.85 o 
   1   6   5        6.76        3.83      7.37 o 
   2   6   5       82.23      107.57     14.72 o 
   3   6   5        0.06        4.33      7.24 o 
 -10   0   6       21.09       23.74     13.92 o 
  -8   0   6      774.75      667.58     62.55 o 
  -6   0   6      372.28      414.66     40.08 o 
  -4   0   6      682.38      703.74     40.91 o 
  -2   0   6      682.40      786.85     65.27 o 
   0   0   6       18.42       20.68      4.15 o 
   2   0   6      268.87      222.69      9.40 o 
   4   0   6       20.80       11.37      3.74 o 
   6   0   6       47.28       42.92      4.29 o 
   8   0   6      126.86      127.06     12.18 o 
 -10   1   6        8.70       26.09     14.26 o 
  -9   1   6        5.85        5.56      9.33 o 
  -8   1   6        8.39        5.57      6.43 o 
  -7   1   6        0.50        5.68      5.07 o 
  -6   1   6      225.42      258.18     15.96 o 
  -5   1   6        0.12       -0.23      2.68 o 
  -4   1   6      318.89      333.52     17.76 o 
  -3   1   6     1167.77     1258.04     58.16 o 
  -2   1   6      198.03      212.32     11.55 o 
  -1   1   6      825.40      813.88     33.16 o 
   0   1   6      162.86      136.88      6.18 o 
   1   1   6        8.91       12.51      1.88 o 
   2   1   6        6.59        4.79      1.30 o 
   3   1   6      951.95      949.81     29.44 o 
   4   1   6      147.51      166.22      9.59 o 
   5   1   6        3.47        1.28      1.64 o 
   6   1   6       18.34       11.20      2.45 o 
   7   1   6        1.36        1.07      2.56 o 
   8   1   6      411.49      423.74     17.02 o 
   9   1   6       11.88       14.01      4.64 o 
  -9   2   6        2.09        6.61     11.01 o 
  -8   2   6        4.65       -2.24      8.47 o 
  -7   2   6       27.64       24.44     10.04 o 
  -6   2   6        7.56        6.00      3.92 o 
  -5   2   6      107.97      124.40      9.73 o 
  -4   2   6       33.32       36.62      5.79 o 
  -3   2   6      203.57      205.94      9.84 o 
  -2   2   6      451.23      525.64     22.09 o 
  -1   2   6        5.48        7.75      1.98 o 
   0   2   6        0.00        1.04      1.64 o 
   1   2   6        0.24       -1.72      1.72 o 
   2   2   6      382.44      386.55     19.87 o 
   3   2   6      181.02      214.73     11.57 o 
   4   2   6       35.22       47.51      7.07 o 
   5   2   6       38.72       43.92      4.27 o 
   6   2   6       56.79       61.00      5.09 o 
   7   2   6       29.17       31.23      5.16 o 
   8   2   6       34.51       38.97      5.40 o 
   9   2   6        0.82        3.24      6.38 o 
  -9   3   6        5.26       -7.69     10.64 o 
  -8   3   6        0.73        0.30     10.04 o 
  -7   3   6        1.27       -0.93      5.73 o 
  -6   3   6      123.44      133.57     29.69 o 
  -5   3   6        0.01       -4.35      4.35 o 
  -4   3   6        3.29       -2.14      7.05 o 
  -3   3   6      101.74      103.23     10.20 o 
  -2   3   6        6.58        6.43      3.69 o 
  -1   3   6      263.08      270.25     12.98 o 
   0   3   6       91.30       75.15      5.64 o 
   1   3   6       22.50       30.85      4.45 o 
   2   3   6        0.43        3.66      2.79 o 
   3   3   6       13.19        9.86      3.71 o 
   4   3   6       37.78       64.55      9.29 o 
   5   3   6       13.16       10.76      3.97 o 
   6   3   6        5.02        3.47      3.60 o 
   7   3   6        0.11        9.59      4.54 o 
   8   3   6        0.98        4.59      5.15 o 
  -8   4   6        0.00        4.01      8.70 o 
  -7   4   6        0.33       10.44      7.17 o 
  -6   4   6        0.02       -4.98      7.20 o 
  -5   4   6      164.31      165.95     17.14 o 
  -4   4   6       26.34       19.90      6.57 o 
  -3   4   6       25.37       34.74     14.41 o 
  -2   4   6        5.00        4.34      3.77 o 
  -1   4   6       77.50       73.49     10.64 o 
   0   4   6       17.54       22.82      4.76 o 
   1   4   6       25.67       16.50      4.41 o 
   2   4   6       13.64        9.90      4.15 o 
   3   4   6        0.17        4.85      3.99 o 
   4   4   6      109.22      116.65     21.60 o 
   5   4   6        8.52        2.44      3.99 o 
   6   4   6        1.01       -1.65      4.79 o 
   7   4   6        0.82       -4.24      4.67 o 
  -6   5   6        0.04       -3.96      6.59 o 
  -5   5   6        2.14       -4.78      4.78 o 
  -4   5   6       25.89       27.37      6.73 o 
  -3   5   6        0.73       -6.57      6.57 o 
  -2   5   6        2.68        4.24      5.71 o 
  -1   5   6        0.41       -2.99      4.93 o 
   0   5   6      301.91      373.00     38.51 o 
   1   5   6       11.54        5.19      5.40 o 
   2   5   6       16.41       18.93      6.13 o 
   3   5   6        7.34       -1.79      4.42 o 
   4   5   6        0.90        2.85      4.94 o 
   5   5   6       11.50       -3.05      5.37 o 
   6   5   6        0.00        1.58      6.01 o 
  -3   6   6        0.03       -5.34      9.96 o 
  -2   6   6       26.36       10.15     10.11 o 
  -1   6   6        3.94       14.87      7.66 o 
   0   6   6       13.18       11.11      7.56 o 
   1   6   6        0.27       -0.39      6.37 o 
   2   6   6        2.78        5.83      7.41 o 
   3   6   6        4.65        7.55      8.25 o 
  -9   0   7       45.33       60.91     16.50 o 
  -7   0   7       46.98       50.64     13.10 o 
  -5   0   7      167.92      161.22     21.09 o 
  -3   0   7     3680.50     3837.04    305.46 o 
  -1   0   7      140.15      135.51      9.35 o 
   1   0   7      188.62      187.52      7.93 o 
   3   0   7      230.45      233.38     10.58 o 
   5   0   7        2.07       -0.08      2.34 o 
   7   0   7       44.76       51.52      7.54 o 
   9   0   7        6.25       11.54      7.15 o 
 -10   1   7        3.39        3.10     12.50 o 
  -9   1   7        8.62        2.54     10.75 o 
  -8   1   7       49.03       56.26     10.02 o 
  -7   1   7       30.98       25.77      7.12 o 
  -6   1   7       65.66       47.87     18.81 o 
  -5   1   7       10.00        6.36      2.88 o 
  -4   1   7        0.96        5.75      2.74 o 
  -3   1   7     1107.09     1102.61     51.70 o 
  -2   1   7       92.21       90.74      6.59 o 
  -1   1   7      839.38      956.09     34.48 o 
   0   1   7      542.43      560.33     20.87 o 
   1   1   7      141.25      150.56      6.49 o 
   2   1   7        4.89        5.60      2.17 o 
   3   1   7        0.26        1.26      1.57 o 
   4   1   7       74.54       98.82      7.94 o 
   5   1   7       97.97       93.43      7.19 o 
   6   1   7       25.24       20.57      2.83 o 
   7   1   7        2.10       -1.01      2.45 o 
   8   1   7        8.79        5.48      2.91 o 
   9   1   7       15.15       11.13      4.08 o 
  -9   2   7       15.99       12.46     11.79 o 
  -8   2   7        7.65        7.43      8.14 o 
  -7   2   7       84.52       61.88     15.60 o 
  -6   2   7      669.14      717.14     36.27 o 
  -5   2   7        0.92        1.05      2.92 o 
  -4   2   7        6.36       10.78      3.41 o 
  -3   2   7      194.46      193.42      9.71 o 
  -2   2   7      415.69      426.57     16.36 o 
  -1   2   7      613.17      665.62     27.57 o 
   0   2   7       10.39        6.96      2.93 o 
   1   2   7      335.12      314.92     12.84 o 
   2   2   7      447.60      438.51     17.41 o 
   3   2   7      346.17      364.99     15.35 o 
   4   2   7       78.79       90.46     12.20 o 
   5   2   7        4.22        5.58      2.39 o 
   6   2   7      157.05      167.00      8.87 o 
   7   2   7        1.19       -2.90      2.90 o 
   8   2   7       50.83       50.29      6.03 o 
   9   2   7        6.07        6.89      6.15 o 
  -8   3   7       10.87        2.31     10.30 o 
  -7   3   7        5.43       -2.36      6.11 o 
  -6   3   7       80.04       63.13     10.34 o 
  -5   3   7      657.11      669.74     42.41 o 
  -4   3   7       16.71       24.31      6.09 o 
  -3   3   7        4.21        3.21      3.08 o 
  -2   3   7      143.00      140.83      9.77 o 
  -1   3   7       29.90       33.68      3.96 o 
   0   3   7      128.25      122.63      7.75 o 
   1   3   7       26.73       13.41      4.82 o 
   2   3   7       16.83       17.51      4.67 o 
   3   3   7        4.17       -0.59      4.45 o 
   4   3   7       39.30       29.10      5.75 o 
   5   3   7       24.32       17.60      4.31 o 
   6   3   7        0.12        0.51      3.57 o 
   7   3   7       11.43        9.08      5.70 o 
   8   3   7        7.14        8.52      8.94 o 
  -7   4   7        2.50        6.84      7.13 o 
  -6   4   7       40.75       29.99      9.05 o 
  -5   4   7      268.87      283.88     23.85 o 
  -4   4   7        6.19        5.47      5.70 o 
  -3   4   7        1.10       -2.57      5.15 o 
  -2   4   7       25.49       23.92      4.97 o 
  -1   4   7        0.12       -1.72      2.96 o 
   0   4   7       19.63       17.95      5.16 o 
   1   4   7       34.27       44.89      9.25 o 
   2   4   7        4.27        3.73      3.93 o 
   3   4   7        3.09       -0.26      4.05 o 
   4   4   7        2.75        4.53      4.45 o 
   5   4   7       31.36       33.52      8.89 o 
   6   4   7        2.21       -1.91      5.15 o 
   7   4   7        0.13        1.77      5.98 o 
  -6   5   7        2.16        5.81      7.90 o 
  -5   5   7        0.94        4.69      6.82 o 
  -4   5   7       34.30       25.77      7.90 o 
  -3   5   7        9.08        0.45      9.14 o 
  -2   5   7        8.81       -1.64      6.72 o 
  -1   5   7        1.58        2.69      9.26 o 
   0   5   7        1.19        3.58      5.50 o 
   1   5   7        6.10        3.90      7.31 o 
   2   5   7        0.03        7.55      6.97 o 
   3   5   7        0.89       -1.64      4.60 o 
   4   5   7        1.22       -1.84      4.99 o 
   5   5   7        6.25        2.98      5.87 o 
  -3   6   7        1.80        7.20     10.97 o 
  -2   6   7        0.04        5.71      9.67 o 
  -1   6   7        0.32       -3.40      9.18 o 
   0   6   7        6.95       11.60      7.63 o 
   1   6   7        0.14        0.04      6.57 o 
   2   6   7        1.43       10.47      7.74 o 
 -10   0   8        2.26       -8.99      8.99 o 
  -8   0   8        0.35       -5.97      8.21 o 
  -6   0   8      183.34      236.50     28.85 o 
  -4   0   8       22.62       24.97      7.61 o 
  -2   0   8      329.20      345.07     21.11 o 
   0   0   8       80.04       74.85      4.77 o 
   2   0   8        3.30        0.81      1.40 o 
   4   0   8        1.52        1.98      2.10 o 
   6   0   8        7.93        4.16      3.03 o 
   8   0   8      264.42      295.60     18.76 o 
  -9   1   8        6.59       10.23     10.37 o 
  -8   1   8       77.86       65.73     26.91 o 
  -7   1   8        4.00       12.39      6.54 o 
  -6   1   8       47.91       39.75      8.05 o 
  -5   1   8      377.01      362.64     28.92 o 
  -4   1   8      102.89       94.20     10.12 o 
  -3   1   8      170.28      164.71     10.17 o 
  -2   1   8      819.24      784.32     37.39 o 
  -1   1   8      715.49      721.73     26.41 o 
   0   1   8       93.11       91.20      4.80 o 
   1   1   8      487.57      449.38     15.79 o 
   2   1   8      545.69      606.56     19.46 o 
   3   1   8       19.98       21.35      2.60 o 
   4   1   8      250.85      271.84     10.68 o 
   5   1   8        9.99        6.76      2.28 o 
   6   1   8       85.74       95.12      6.99 o 
   7   1   8        5.02        5.03      2.96 o 
   8   1   8        3.58        5.63      3.56 o 
   9   1   8       14.95       15.91      4.57 o 
  -9   2   8        0.00       13.88     12.17 o 
  -8   2   8        0.11       -7.35      7.35 o 
  -7   2   8        6.91       15.60      9.40 o 
  -6   2   8     1314.75     1383.96     66.29 o 
  -5   2   8      185.16      156.83     11.37 o 
  -4   2   8       80.11       90.72      7.89 o 
  -3   2   8        6.53       10.18      3.47 o 
  -2   2   8       26.62       31.80      2.83 o 
  -1   2   8      429.23      545.01     20.59 o 
   0   2   8      123.58      122.28      6.49 o 
   1   2   8      336.10      339.03     13.86 o 
   2   2   8     1800.22     1837.71     66.40 o 
   3   2   8      156.61      183.35      9.37 o 
   4   2   8        8.97        5.29      3.08 o 
   5   2   8       38.89       31.39      4.49 o 
   6   2   8        0.15        1.78      2.83 o 
   7   2   8        3.55        2.56      3.30 o 
   8   2   8        0.00        0.60      3.98 o 
   9   2   8        0.05        9.34      6.10 o 
  -8   3   8       21.00       25.19     13.92 o 
  -7   3   8      102.46       85.84     19.59 o 
  -6   3   8      120.42      108.33     25.12 o 
  -5   3   8      865.87      871.42     53.28 o 
  -4   3   8       30.64       38.58      7.29 o 
  -3   3   8       19.78       28.04      4.78 o 
  -2   3   8        9.95        9.19      2.89 o 
  -1   3   8        3.59        6.88      3.03 o 
   0   3   8      198.56      258.71     15.55 o 
   1   3   8      360.92      319.83     17.86 o 
   2   3   8       71.87       50.50      6.16 o 
   3   3   8        1.01        0.31      2.87 o 
   4   3   8        0.06        1.75      3.67 o 
   5   3   8        5.88        1.37      3.78 o 
   6   3   8       26.75       27.86      5.72 o 
   7   3   8       26.31       15.06     10.38 o 
   8   3   8        0.64       -6.00      6.00 o 
  -7   4   8        0.19       -1.97      8.47 o 
  -6   4   8        0.81        0.49      6.02 o 
  -5   4   8      120.47      118.78     14.74 o 
  -4   4   8       73.69       55.92      9.51 o 
  -3   4   8       22.26       23.97      6.86 o 
  -2   4   8        1.90       -0.06      6.61 o 
  -1   4   8        1.18        0.25      3.36 o 
   0   4   8       93.25       83.91     10.34 o 
   1   4   8      334.86      414.60     23.04 o 
   2   4   8        2.02        1.55      3.76 o 
   3   4   8        1.03        3.97      4.98 o 
   4   4   8        0.86       -3.27      3.27 o 
   5   4   8       86.57       87.01      9.72 o 
   6   4   8        7.21       -0.76      5.16 o 
   7   4   8        2.43        6.27      7.93 o 
  -6   5   8        2.19        6.47      8.29 o 
  -5   5   8        0.75       -1.93      7.24 o 
  -4   5   8       32.39       40.07     19.87 o 
  -3   5   8        0.01       -7.20      7.20 o 
  -2   5   8        0.03        6.57      7.58 o 
  -1   5   8        4.09       -2.42      4.86 o 
   0   5   8       13.96       10.91      6.70 o 
   1   5   8        0.34       -4.12      5.23 o 
   2   5   8        1.01       -4.93      5.95 o 
   3   5   8        0.17       13.92      5.49 o 
   4   5   8        4.80        8.80      5.85 o 
   5   5   8        7.60        6.03      6.21 o 
  -3   6   8        1.05        4.07     10.52 o 
  -2   6   8        0.20       13.36     11.20 o 
  -1   6   8        0.65        7.24      9.96 o 
   0   6   8        0.01       -0.28      6.94 o 
   1   6   8        1.25        1.09     11.68 o 
   2   6   8        0.02       -1.36      6.45 o 
  -9   0   9       36.94       24.48     12.69 o 
  -7   0   9      134.21      105.73     18.85 o 
  -5   0   9      325.47      339.13     35.30 o 
  -3   0   9       49.81       47.73      9.78 o 
  -1   0   9        6.10        4.01      1.77 o 
   1   0   9       29.99       27.24      2.89 o 
   3   0   9      281.45      261.39     11.97 o 
   5   0   9       26.80       22.38      3.88 o 
   7   0   9       18.19       28.40      4.75 o 
   9   0   9      107.49      132.84     14.16 o 
  -9   1   9        0.52        2.49      7.55 o 
  -8   1   9        7.76        3.95      6.90 o 
  -7   1   9        6.29        3.30     21.51 o 
  -6   1   9        0.86       -3.94      3.94 o 
  -5   1   9       18.73       13.90      4.87 o 
  -4   1   9      209.85      246.83     18.99 o 
  -3   1   9      490.70      540.01     26.89 o 
  -2   1   9       45.63       51.15      3.99 o 
  -1   1   9      949.97      919.29     30.43 o 
   0   1   9      161.89      161.12      6.82 o 
   1   1   9      149.63      141.69      8.18 o 
   2   1   9     1859.36     1892.56     57.00 o 
   3   1   9        4.43        8.16      2.15 o 
   4   1   9       14.24       10.74      2.36 o 
   5   1   9       69.78       59.31      4.68 o 
   6   1   9        2.30        5.65      2.47 o 
   7   1   9        0.45        3.21      3.21 o 
   8   1   9       39.43       43.23      7.77 o 
   9   1   9       14.21       18.64      4.82 o 
  -9   2   9        9.70        7.09     11.98 o 
  -8   2   9        4.64       18.47     12.58 o 
  -7   2   9       39.03       46.72     13.85 o 
  -6   2   9      188.62      173.21     35.68 o 
  -5   2   9        9.68        6.88      3.80 o 
  -4   2   9        4.68        2.55      2.97 o 
  -3   2   9      298.26      275.93     15.82 o 
  -2   2   9      359.95      366.27     14.35 o 
  -1   2   9      246.54      262.09     12.17 o 
   0   2   9        4.62        2.76      2.44 o 
   1   2   9        0.01        0.65      1.90 o 
   2   2   9     1585.94     1590.63     57.86 o 
   3   2   9       81.85       76.76      5.70 o 
   4   2   9       25.38       29.83      4.20 o 
   5   2   9        0.53        0.44      2.46 o 
   6   2   9        7.03       12.64      3.57 o 
   7   2   9       24.91       26.46      4.91 o 
   8   2   9        0.54        0.11      4.48 o 
  -8   3   9        1.54       17.09     12.65 o 
  -7   3   9        1.59        4.81      9.14 o 
  -6   3   9      212.81      191.59     69.77 o 
  -5   3   9      206.85      213.43     18.85 o 
  -4   3   9      127.13      133.41     10.66 o 
  -3   3   9        0.00       -1.41      3.13 o 
  -2   3   9        4.49        4.15      2.72 o 
  -1   3   9       78.55       98.30     10.69 o 
   0   3   9       43.03       47.81      7.48 o 
   1   3   9      409.08      334.47     16.12 o 
   2   3   9        0.03        0.99      2.37 o 
   3   3   9        1.57        2.43      3.12 o 
   4   3   9       18.91       11.10      4.78 o 
   5   3   9        5.47        6.31      4.15 o 
   6   3   9       30.16       24.61      5.87 o 
   7   3   9        0.76        0.04      5.57 o 
   8   3   9        7.02       -2.80      6.79 o 
  -7   4   9        1.12        6.67      7.55 o 
  -6   4   9        3.15       -0.27      6.36 o 
  -5   4   9       11.39       15.45     10.02 o 
  -4   4   9        5.10       12.72     16.14 o 
  -3   4   9        1.76        1.33      5.24 o 
  -2   4   9       38.67       44.52     13.42 o 
  -1   4   9       21.20       17.11      4.67 o 
   0   4   9        0.08        0.64      3.51 o 
   1   4   9      793.59      771.03     38.86 o 
   2   4   9       13.97        7.06      4.12 o 
   3   4   9        2.25        5.40      3.87 o 
   4   4   9       17.47       13.29      4.68 o 
   5   4   9       14.18       13.03      5.02 o 
   6   4   9        6.35        4.94      5.70 o 
   7   4   9        0.13       11.66      7.45 o 
  -5   5   9        0.66       -0.98      7.19 o 
  -4   5   9       15.89       17.87      8.07 o 
  -3   5   9        9.97       11.38      9.40 o 
  -2   5   9        0.14       -6.46      6.46 o 
  -1   5   9        1.50        4.85      8.17 o 
   0   5   9        2.10       -7.36     12.58 o 
   1   5   9       20.12       34.78      6.87 o 
   2   5   9        0.16        4.30      4.47 o 
   3   5   9       10.63       14.45      6.08 o 
   4   5   9        4.30        5.32      7.71 o 
   5   5   9        0.01        1.61      6.24 o 
  -2   6   9        3.28        7.05     10.86 o 
  -1   6   9        0.02       -7.58      7.58 o 
   0   6   9        0.09       -5.71      5.71 o 
   1   6   9        0.05        1.39      7.64 o 
  -8   0  10       18.24        2.76      9.11 o 
  -6   0  10        6.36       16.61      9.11 o 
  -4   0  10      167.41      147.67     19.37 o 
  -2   0  10      161.31      169.08     12.09 o 
   0   0  10      237.94      268.06     12.17 o 
   2   0  10      280.99      281.88     12.19 o 
   4   0  10      761.96      817.19     35.06 o 
   6   0  10        6.88       14.60      3.85 o 
   8   0  10        7.37        7.88      4.60 o 
  -9   1  10        4.38        5.01      7.51 o 
  -8   1  10        0.96        0.34      6.79 o 
  -7   1  10      135.19      125.22     24.61 o 
  -6   1  10       21.05       14.67     12.45 o 
  -5   1  10       84.73       76.95      9.97 o 
  -4   1  10       46.83       51.70      9.63 o 
  -3   1  10      337.23      331.16     17.80 o 
  -2   1  10      627.84      644.94     23.77 o 
  -1   1  10       93.67      110.43      5.20 o 
   0   1  10       51.39       58.98      3.49 o 
   1   1  10       68.47       74.17      4.23 o 
   2   1  10     2268.20     2309.04     64.79 o 
   3   1  10        0.46       -1.54      1.70 o 
   4   1  10       75.81       74.85      7.15 o 
   5   1  10        6.69        7.45      2.61 o 
   6   1  10        8.11       12.74      3.35 o 
   7   1  10        8.75        8.37      3.27 o 
   8   1  10        6.97       14.43      4.35 o 
   9   1  10       49.88       48.07      9.79 o 
  -9   2  10        4.74       -8.55     10.04 o 
  -8   2  10        0.60       11.05     12.05 o 
  -7   2  10        0.03       -3.21      8.70 o 
  -6   2  10        5.67       -3.04      5.16 o 
  -5   2  10      293.23      306.15     19.49 o 
  -4   2  10        4.86        3.84      3.15 o 
  -3   2  10       72.96       69.94      7.63 o 
  -2   2  10       27.13       27.69      2.73 o 
  -1   2  10      173.87      193.33      9.01 o 
   0   2  10        2.93        0.07      2.00 o 
   1   2  10       38.10       36.94      4.72 o 
   2   2  10        0.01        2.81      3.62 o 
   3   2  10        8.30        7.09      2.73 o 
   4   2  10        3.27        0.75      2.71 o 
   5   2  10       11.78        9.00      4.54 o 
   6   2  10        7.40        3.90      3.29 o 
   7   2  10        2.67        7.36      3.88 o 
   8   2  10        6.50        6.40      4.87 o 
  -8   3  10        1.09        9.78     11.98 o 
  -7   3  10        0.15       20.19     12.46 o 
  -6   3  10       79.08       68.36     10.52 o 
  -5   3  10       20.60       28.71      7.76 o 
  -4   3  10       72.55       83.67     11.47 o 
  -3   3  10        4.48        4.67      3.49 o 
  -2   3  10        3.29        2.22      4.45 o 
  -1   3  10        1.41        1.20      2.50 o 
   0   3  10       27.52       28.88      4.41 o 
   1   3  10        1.28       -1.27      2.36 o 
   2   3  10        2.34        1.61      2.65 o 
   3   3  10       46.00       46.88     11.23 o 
   4   3  10        3.92        1.15      3.60 o 
   5   3  10        9.20       -0.03      7.07 o 
   6   3  10        0.17       -2.75      4.40 o 
   7   3  10        1.10        5.67      6.50 o 
  -7   4  10        0.58        5.22     10.90 o 
  -6   4  10        0.62       -6.34      6.54 o 
  -5   4  10        7.97        2.46      5.97 o 
  -4   4  10       33.84       18.10      6.74 o 
  -3   4  10       85.45       71.83     10.53 o 
  -2   4  10        2.20        6.54     18.44 o 
  -1   4  10        0.91        6.18      3.81 o 
   0   4  10       68.89       74.05      8.10 o 
   1   4  10      331.64      375.53     31.71 o 
   2   4  10        3.99        4.22      3.40 o 
   3   4  10        0.04        5.35      3.69 o 
   4   4  10       21.97       23.75      5.64 o 
   5   4  10        0.15       -4.15      4.89 o 
   6   4  10        7.16        2.58      5.91 o 
  -5   5  10        2.72        8.46      8.84 o 
  -4   5  10       73.98       49.75     14.89 o 
  -3   5  10        7.90       -0.41      8.62 o 
  -2   5  10       18.97       33.14     11.72 o 
  -1   5  10        0.03        0.60      8.51 o 
   0   5  10        1.74        2.16      6.00 o 
   1   5  10       61.29       79.68     17.76 o 
   2   5  10        2.73        5.73      5.03 o 
   3   5  10        0.42       -2.20      3.92 o 
   4   5  10        4.90        2.39      6.11 o 
   5   5  10       10.08       17.71      7.62 o 
  -1   6  10        0.14       -8.84      9.63 o 
   0   6  10        0.11       -5.04      8.43 o 
  -9   0  11       13.96       -0.60     11.23 o 
  -7   0  11      456.87      480.75     50.08 o 
  -5   0  11      235.21      205.86     25.34 o 
  -3   0  11      235.90      231.06     15.59 o 
  -1   0  11        0.85        1.52      2.17 o 
   1   0  11      232.87      233.63     11.68 o 
   3   0  11        0.13       -0.38      3.36 o 
   5   0  11       45.64       57.21      9.53 o 
   7   0  11        8.82        5.60      4.16 o 
  -9   1  11       11.72       17.56      8.61 o 
  -8   1  11        1.54       -6.15      6.15 o 
  -7   1  11      191.29      168.47     21.01 o 
  -6   1  11        4.59       -2.39      4.96 o 
  -5   1  11     1127.64     1154.71     69.66 o 
  -4   1  11       31.93       50.35     14.10 o 
  -3   1  11       59.84       54.41      5.61 o 
  -2   1  11      177.14      176.62      7.94 o 
  -1   1  11      361.70      398.58     15.60 o 
   0   1  11      380.23      414.67     13.78 o 
   1   1  11        7.18        5.78      2.26 o 
   2   1  11        0.56       -0.56      1.48 o 
   3   1  11       52.05       45.24      4.22 o 
   4   1  11      110.74      127.95      6.20 o 
   5   1  11        8.49        7.82      2.72 o 
   6   1  11        4.33        5.09      2.93 o 
   7   1  11        3.38       -2.84      2.90 o 
   8   1  11        1.10        6.10      3.93 o 
  -9   2  11       27.57       19.37     14.33 o 
  -8   2  11        5.10       15.30     10.82 o 
  -7   2  11        0.11       -4.23      6.36 o 
  -6   2  11        0.09       -2.66      5.06 o 
  -5   2  11        1.51        4.14      4.82 o 
  -4   2  11        0.19        0.37      3.23 o 
  -3   2  11        0.01       -0.04      2.81 o 
  -2   2  11      343.85      384.90     17.52 o 
  -1   2  11       41.39       46.90      3.48 o 
   0   2  11        4.51        1.43      1.91 o 
   1   2  11       66.02       58.15      7.40 o 
   2   2  11       91.87       86.65      6.10 o 
   3   2  11       56.94       47.15      6.08 o 
   4   2  11        1.08       -1.44      2.93 o 
   5   2  11        0.03       -1.43      2.73 o 
   6   2  11        2.77        6.45      3.47 o 
   7   2  11        5.79        2.35      6.23 o 
   8   2  11        0.32        1.64      4.40 o 
  -8   3  11        5.55        8.17     12.65 o 
  -7   3  11        0.41        0.97     11.01 o 
  -6   3  11        0.03        1.90      9.52 o 
  -5   3  11       20.00       14.57      6.55 o 
  -4   3  11        4.85        0.18      4.50 o 
  -3   3  11       34.82       37.05      5.78 o 
  -2   3  11        3.61        7.97      5.26 o 
  -1   3  11        0.00        0.08      2.23 o 
   0   3  11        0.10        1.39      2.27 o 
   1   3  11       37.49       27.69      5.04 o 
   2   3  11       62.57       58.15      6.17 o 
   3   3  11       25.66       19.17      4.23 o 
   4   3  11        3.28       -2.33      3.55 o 
   5   3  11        0.00       -0.37      3.73 o 
   6   3  11       28.14       14.62      6.54 o 
   7   3  11        8.83        3.04     10.67 o 
  -7   4  11        2.11       -4.03     11.46 o 
  -6   4  11       10.74       21.07      9.39 o 
  -5   4  11       23.64       27.59      8.79 o 
  -4   4  11      131.67      171.43     17.52 o 
  -3   4  11       80.90       90.64     33.70 o 
  -2   4  11       37.52       29.55      6.08 o 
  -1   4  11        2.38       -2.95      6.46 o 
   0   4  11       31.19       34.16      5.95 o 
   1   4  11        9.22        4.37      4.47 o 
   2   4  11        6.85       11.87      4.09 o 
   3   4  11        6.27       -3.52      3.52 o 
   4   4  11        0.12        1.24      5.17 o 
   5   4  11       13.81       24.93      7.22 o 
   6   4  11        0.16        7.01      6.51 o 
  -5   5  11        7.86        5.84      8.19 o 
  -4   5  11       30.43       -4.74      8.77 o 
  -3   5  11       10.89       15.23     10.90 o 
  -2   5  11        0.19        5.56      7.35 o 
  -1   5  11        5.24        4.89      8.99 o 
   0   5  11        0.76       -1.12      6.03 o 
   1   5  11       90.55      116.28     11.70 o 
   2   5  11        2.86        3.96      6.42 o 
   3   5  11        7.69        8.58      4.99 o 
   4   5  11        0.01        3.48      5.45 o 
  -8   0  12       11.70       -6.87      8.84 o 
  -6   0  12       43.88       21.94      9.33 o 
  -4   0  12       22.38       19.85      7.31 o 
  -2   0  12        2.02        1.97      2.94 o 
   0   0  12      461.51      493.81     21.15 o 
   2   0  12       13.21       10.02      2.49 o 
   4   0  12       71.19       68.94      6.04 o 
   6   0  12       20.16       14.00      4.11 o 
   8   0  12        1.90       10.73      5.42 o 
  -9   1  12        3.74       10.88      8.51 o 
  -8   1  12       45.39       33.43     16.79 o 
  -7   1  12        0.12        0.76      5.92 o 
  -6   1  12        6.34        2.59      7.56 o 
  -5   1  12      728.63      696.07     44.53 o 
  -4   1  12        0.03        1.73      4.10 o 
  -3   1  12        1.95        5.96      2.95 o 
  -2   1  12      614.28      617.23     23.09 o 
  -1   1  12        1.38        1.44      1.49 o 
   0   1  12      434.19      527.02     17.19 o 
   1   1  12       49.57       53.80      4.98 o 
   2   1  12        0.25       -1.42      1.46 o 
   3   1  12        0.24       -0.67      1.74 o 
   4   1  12       27.37       26.23      2.97 o 
   5   1  12        9.48        9.77      2.67 o 
   6   1  12        4.41        1.66      2.77 o 
   7   1  12        1.73        7.89      3.39 o 
   8   1  12        4.34        2.99      4.49 o 
  -8   2  12        4.85       14.89     12.65 o 
  -7   2  12        0.08        3.08      6.59 o 
  -6   2  12      123.73      157.14     23.16 o 
  -5   2  12      463.28      471.44     32.86 o 
  -4   2  12       37.51       37.06      5.64 o 
  -3   2  12        4.68        1.25      3.33 o 
  -2   2  12       32.42       30.46      6.70 o 
  -1   2  12      154.36      176.96      7.96 o 
   0   2  12      101.29      124.24      7.22 o 
   1   2  12        7.27        2.97      2.37 o 
   2   2  12        8.15       11.53      2.96 o 
   3   2  12       26.85       29.20      4.72 o 
   4   2  12       11.39       12.66      3.78 o 
   5   2  12        8.61        2.37      3.47 o 
   6   2  12        5.65        4.04      3.43 o 
   7   2  12       35.94       32.32      5.48 o 
   8   2  12        0.11        7.34      4.98 o 
  -8   3  12        7.76       11.64     13.88 o 
  -7   3  12        0.02       -7.61      8.29 o 
  -6   3  12        3.33       -2.69     10.11 o 
  -5   3  12        3.54        6.28      5.90 o 
  -4   3  12      131.33      169.77     19.39 o 
  -3   3  12       34.84       33.64     10.54 o 
  -2   3  12       88.50       96.83      9.19 o 
  -1   3  12       10.31       10.61      3.41 o 
   0   3  12        0.91        2.55      2.44 o 
   1   3  12       47.83       47.03      5.70 o 
   2   3  12       63.77       50.01      7.29 o 
   3   3  12      122.43      118.68      9.50 o 
   4   3  12        3.53        5.11      4.26 o 
   5   3  12       15.98       15.94      5.42 o 
   6   3  12       23.99       18.83      6.91 o 
   7   3  12        2.63       -3.23      6.42 o 
  -6   4  12        3.73       -7.65     10.23 o 
  -5   4  12       11.02       15.02     16.36 o 
  -4   4  12      315.36      401.49     30.31 o 
  -3   4  12       20.79       13.42      9.11 o 
  -2   4  12        0.01        5.99      4.75 o 
  -1   4  12       11.65        7.18      5.78 o 
   0   4  12        1.46       -0.61      3.97 o 
   1   4  12        1.11       -1.42      3.58 o 
   2   4  12        1.42        2.20      3.76 o 
   3   4  12       32.34       24.89      6.54 o 
   4   4  12        0.66       -2.78      6.07 o 
   5   4  12        0.21        0.04      5.40 o 
   6   4  12        6.26       -3.95      6.19 o 
  -4   5  12       18.69       23.25     13.36 o 
  -3   5  12        6.66       -7.58      8.21 o 
  -2   5  12        6.72        6.08     10.15 o 
  -1   5  12        4.83       16.57     10.64 o 
   0   5  12        0.13       -2.31      8.47 o 
   1   5  12        4.47       -1.85      6.70 o 
   2   5  12        3.01        4.30      4.69 o 
   3   5  12        2.30        1.76      5.47 o 
   4   5  12        2.27       -3.28      6.01 o 
  -9   0  13        7.05       11.46     13.81 o 
  -7   0  13        3.89       14.18      9.26 o 
  -5   0  13       52.23       55.20     12.99 o 
  -3   0  13       17.83       25.04      8.66 o 
  -1   0  13       38.16       38.54      4.53 o 
   1   0  13       47.32       38.27      5.80 o 
   3   0  13        2.17        0.70      2.31 o 
   5   0  13        4.95        5.16      3.33 o 
   7   0  13        0.04        1.81      4.60 o 
  -9   1  13       45.28       56.38     15.11 o 
  -8   1  13        3.60        2.79      7.43 o 
  -7   1  13       19.72        9.23      7.18 o 
  -6   1  13       11.11       21.41      8.30 o 
  -5   1  13      416.40      449.75     35.51 o 
  -4   1  13      339.16      322.72     24.42 o 
  -3   1  13        4.27        6.63      3.25 o 
  -2   1  13       73.23       56.80      6.30 o 
  -1   1  13      215.97      233.28     13.79 o 
   0   1  13      111.36      118.70      5.69 o 
   1   1  13       85.40       94.57      4.96 o 
   2   1  13       46.64       39.21      4.60 o 
   3   1  13       33.88       33.39      4.27 o 
   4   1  13        0.54       -0.84      2.02 o 
   5   1  13       48.56       51.24      4.41 o 
   6   1  13        4.57        3.71      3.02 o 
   7   1  13        9.06        6.96      3.57 o 
   8   1  13        3.00       -1.47      3.87 o 
  -8   2  13        6.89      -10.19     10.19 o 
  -7   2  13       27.97       34.03     16.55 o 
  -6   2  13       29.90       15.29      6.39 o 
  -5   2  13      714.04      709.70     46.01 o 
  -4   2  13        3.39        5.46      3.90 o 
  -3   2  13      159.02      190.47     18.00 o 
  -2   2  13       82.60       67.29      9.05 o 
  -1   2  13        7.44        6.56      2.07 o 
   0   2  13        8.47        7.51      2.32 o 
   1   2  13        0.10        3.43      3.86 o 
   2   2  13       44.04       50.55      5.90 o 
   3   2  13      274.44      308.07     16.81 o 
   4   2  13       15.71       10.78      3.91 o 
   5   2  13       16.76       18.82      4.68 o 
   6   2  13        0.20       -0.58      3.34 o 
   7   2  13        2.81        3.88      4.22 o 
  -7   3  13        3.80      -10.49     10.49 o 
  -6   3  13        6.41       -9.52      9.52 o 
  -5   3  13        0.03       -1.38      8.99 o 
  -4   3  13       78.40       65.82      8.05 o 
  -3   3  13       34.46       23.12      5.34 o 
  -2   3  13        3.12       -0.30      3.91 o 
  -1   3  13        3.44       13.36      4.68 o 
   0   3  13        0.21       -1.37      2.52 o 
   1   3  13       13.79       15.51      4.41 o 
   2   3  13      638.37      742.13     37.88 o 
   3   3  13      120.18      139.40     16.91 o 
   4   3  13       16.20       11.06      8.60 o 
   5   3  13        0.60        0.02      4.42 o 
   6   3  13       10.20       22.81      7.41 o 
   7   3  13        5.57       -1.91      6.49 o 
  -6   4  13        2.24        0.90     11.31 o 
  -5   4  13        0.89       -0.61      7.02 o 
  -4   4  13      122.49      148.18     16.78 o 
  -3   4  13       21.00       25.14     10.19 o 
  -2   4  13       17.17        9.78      6.21 o 
  -1   4  13        7.30       13.51      6.04 o 
   0   4  13        0.10        0.08      4.14 o 
   1   4  13       44.81       45.46      6.78 o 
   2   4  13       64.51       65.29      7.56 o 
   3   4  13        0.76        1.43      4.06 o 
   4   4  13        0.33        1.54      4.68 o 
   5   4  13        1.61        5.88      6.07 o 
  -4   5  13        0.50        5.86     11.05 o 
  -3   5  13       38.39       32.24     12.88 o 
  -2   5  13        1.77        6.64      9.89 o 
  -1   5  13        0.07        6.16      9.14 o 
   0   5  13        0.33        1.01      9.74 o 
   1   5  13        0.16        1.73      5.16 o 
   2   5  13        2.92        0.50      5.68 o 
   3   5  13        5.07        8.96      6.18 o 
  -8   0  14        3.24        4.70     10.82 o 
  -6   0  14       12.79        4.33      8.10 o 
  -4   0  14      100.07      108.97     18.47 o 
  -2   0  14       12.61       11.91      4.17 o 
   0   0  14      429.92      511.68     22.26 o 
   2   0  14        0.40        2.10      2.99 o 
   4   0  14       27.11       25.75      4.12 o 
   6   0  14        5.96        7.98      3.96 o 
   8   0  14        8.70       -1.05      5.85 o 
  -8   1  14       10.17        5.08      7.39 o 
  -7   1  14       16.06       15.83      7.35 o 
  -6   1  14        8.77       11.95      6.30 o 
  -5   1  14        4.36        2.11      4.75 o 
  -4   1  14      110.03      114.37     46.00 o 
  -3   1  14       80.11       87.84     10.82 o 
  -2   1  14       23.14       21.71      4.48 o 
  -1   1  14        0.93        0.42      1.85 o 
   0   1  14       50.11       45.39      3.47 o 
   1   1  14        0.67        1.31      1.81 o 
   2   1  14       23.11       17.89      2.62 o 
   3   1  14       20.07       17.73      2.65 o 
   4   1  14       19.89       15.21      2.90 o 
   5   1  14       28.95       29.36      3.92 o 
   6   1  14        1.78       -0.19      3.02 o 
   7   1  14        1.63       -3.41      3.41 o 
   8   1  14        0.75        2.60      4.34 o 
  -8   2  14        0.20       -1.16     11.42 o 
  -7   2  14        0.00       -4.72      9.31 o 
  -6   2  14       71.93       81.76     19.37 o 
  -5   2  14      203.80      207.12     19.42 o 
  -4   2  14       58.45       52.95      9.22 o 
  -3   2  14        0.58        2.67      3.84 o 
  -2   2  14       85.18       97.81      9.15 o 
  -1   2  14       83.64      101.87      7.58 o 
   0   2  14       64.83       64.72      4.70 o 
   1   2  14        1.16       -0.12      2.10 o 
   2   2  14       57.49       52.52      4.72 o 
   3   2  14      315.75      394.29     23.22 o 
   4   2  14        3.43       -1.93      3.13 o 
   5   2  14        0.19       -3.41      3.41 o 
   6   2  14        0.31       -0.32      3.75 o 
   7   2  14        1.66        6.55      4.38 o 
  -7   3  14       20.24       52.10     17.58 o 
  -6   3  14        8.95        4.70     12.84 o 
  -5   3  14        0.23       -2.31      6.89 o 
  -4   3  14       40.08       34.59      6.70 o 
  -3   3  14       46.66       32.49      6.40 o 
  -2   3  14       24.21       23.28      5.63 o 
  -1   3  14       59.52       68.76      8.19 o 
   0   3  14        4.92       13.16      3.74 o 
   1   3  14        0.58       -2.22      3.02 o 
   2   3  14      306.90      334.63     24.29 o 
   3   3  14       16.20       11.73      4.51 o 
   4   3  14        0.42        6.22      4.48 o 
   5   3  14        9.62        3.42      5.73 o 
   6   3  14        1.74        3.89      6.08 o 
  -6   4  14        0.27       -7.02     12.05 o 
  -5   4  14        3.84       -0.63      7.17 o 
  -4   4  14        8.36        4.49      7.20 o 
  -3   4  14        0.31        9.82      7.19 o 
  -2   4  14        9.81        8.00     10.19 o 
  -1   4  14        6.70        9.89      7.03 o 
   0   4  14        0.60       -2.34      5.54 o 
   1   4  14        0.09        9.25      5.10 o 
   2   4  14      115.19      110.39      9.47 o 
   3   4  14        7.46       10.17      4.57 o 
   4   4  14        8.23       17.14      6.23 o 
   5   4  14        0.02       -2.46      5.45 o 
  -3   5  14        8.88        0.30      9.48 o 
  -2   5  14        2.16       -1.16      9.33 o 
  -1   5  14        4.39       -8.92      8.92 o 
   0   5  14        0.66       -1.64      8.47 o 
   1   5  14        4.80       14.42      7.42 o 
   2   5  14        1.38        0.61      7.43 o 
   3   5  14        1.91       -5.28      5.68 o 
  -7   0  15        0.91       10.34      9.63 o 
  -5   0  15       37.33       36.69     11.38 o 
  -3   0  15        6.35       -0.90      6.20 o 
  -1   0  15       11.39       11.84      4.48 o 
   1   0  15       61.87       73.99      6.49 o 
   3   0  15        0.30        5.49      3.58 o 
   5   0  15      131.76      158.22     10.75 o 
   7   0  15        0.03        3.08      5.16 o 
  -8   1  15        0.00       -6.99      6.99 o 
  -7   1  15        5.82       11.21     10.45 o 
  -6   1  15      100.78       75.71     11.76 o 
  -5   1  15        0.67        2.24      5.39 o 
  -4   1  15        0.97       -3.67      3.67 o 
  -3   1  15       14.61        4.51      4.81 o 
  -2   1  15      111.23       94.18     15.76 o 
  -1   1  15       84.30       83.41      5.18 o 
   0   1  15       62.28       57.14      5.51 o 
   1   1  15       47.77       47.59      3.57 o 
   2   1  15       13.09        8.17      2.30 o 
   3   1  15       72.47       70.17      4.72 o 
   4   1  15        2.96        3.59      2.54 o 
   5   1  15        0.00        1.69      2.53 o 
   6   1  15        2.53        2.79      3.32 o 
   7   1  15        3.13        6.79      4.05 o 
  -8   2  15        1.08       -3.55     10.67 o 
  -7   2  15        1.89       -4.22      6.45 o 
  -6   2  15       50.38       55.61     23.29 o 
  -5   2  15        2.21       10.04      6.62 o 
  -4   2  15       18.22       17.90      6.79 o 
  -3   2  15        2.63        3.68      4.34 o 
  -2   2  15        0.17        2.21      3.73 o 
  -1   2  15       53.72       55.85      6.96 o 
   0   2  15       12.98        7.56      2.41 o 
   1   2  15       31.68       38.53      3.78 o 
   2   2  15       32.16       33.85      3.88 o 
   3   2  15        0.44        0.52      2.84 o 
   4   2  15        5.46       -0.35      2.93 o 
   5   2  15        1.24        0.96      3.26 o 
   6   2  15        0.37        0.60      3.78 o 
   7   2  15        2.84        5.64      4.78 o 
  -7   3  15       17.36        5.71     12.69 o 
  -6   3  15        0.22       -6.72     10.52 o 
  -5   3  15        0.40       -1.19      6.04 o 
  -4   3  15        3.78        3.66      4.75 o 
  -3   3  15        1.51        6.57      5.18 o 
  -2   3  15       96.03       83.88      9.13 o 
  -1   3  15        2.98        8.23      4.36 o 
   0   3  15        3.98        3.58      3.35 o 
   1   3  15        0.01        1.25      3.31 o 
   2   3  15       10.88        6.00      3.90 o 
   3   3  15        3.44        4.88      4.42 o 
   4   3  15       18.90       15.50      5.25 o 
   5   3  15        0.31       -6.15      6.45 o 
   6   3  15        1.84       -4.60      5.99 o 
  -5   4  15       12.67       11.20     13.29 o 
  -4   4  15        1.84       -0.36      8.47 o 
  -3   4  15       38.53       22.92     19.91 o 
  -2   4  15       43.49       31.23      8.56 o 
  -1   4  15        1.12       -0.90      5.45 o 
   0   4  15        1.36        6.43      5.80 o 
   1   4  15        6.21        8.05      5.21 o 
   2   4  15       69.50       84.20     11.44 o 
   3   4  15        8.98        2.37      4.29 o 
   4   4  15        2.53        5.96      5.80 o 
  -3   5  15       26.45       67.62     17.54 o 
  -2   5  15        2.04        7.76     10.45 o 
  -1   5  15        1.23       10.34     10.00 o 
   0   5  15        1.98        3.58      9.18 o 
   1   5  15        2.99        9.58      7.29 o 
   2   5  15        0.33       -3.40      5.41 o 
  -8   0  16        7.45       37.17     15.04 o 
  -6   0  16        2.96       -3.06      8.14 o 
  -4   0  16     1955.89     2076.29    172.53 o 
  -2   0  16       48.94       31.09     10.08 o 
   0   0  16       29.52       23.81      4.58 o 
   2   0  16       63.17       57.81      6.09 o 
   4   0  16       12.81       11.91      4.36 o 
   6   0  16        5.64        9.78      4.91 o 
  -8   1  16       17.94       24.80      9.64 o 
  -7   1  16        2.20       -2.42      6.36 o 
  -6   1  16      144.29      157.33     17.65 o 
  -5   1  16        5.27        8.26     11.16 o 
  -4   1  16      264.08      289.68     24.00 o 
  -3   1  16        2.13        0.46      5.73 o 
  -2   1  16        7.95       12.55      7.34 o 
  -1   1  16        0.07       -2.57      2.57 o 
   0   1  16       42.80       43.25      6.36 o 
   1   1  16      106.18      107.28      5.77 o 
   2   1  16        4.92        5.30      2.40 o 
   3   1  16       25.94       18.39      3.38 o 
   4   1  16        2.96        0.02      2.46 o 
   5   1  16        1.03        2.79      3.10 o 
   6   1  16        0.69        0.92      3.47 o 
   7   1  16        0.01       -3.33      3.47 o 
  -7   2  16        3.27        4.72      7.58 o 
  -6   2  16        0.69        7.84      6.62 o 
  -5   2  16        0.00        5.54      7.56 o 
  -4   2  16        9.28       11.19     10.60 o 
  -3   2  16        5.11        0.32      4.23 o 
  -2   2  16        2.12        6.10      4.32 o 
  -1   2  16       37.62       30.78      6.94 o 
   0   2  16        5.47        8.69      2.53 o 
   1   2  16        0.26        2.89      2.44 o 
   2   2  16       35.35       41.03      5.04 o 
   3   2  16       30.01       36.53      6.04 o 
   4   2  16        1.35        1.59      3.17 o 
   5   2  16        0.89       -3.10      3.10 o 
   6   2  16        1.10        3.93      4.14 o 
  -6   3  16        1.14        6.46     12.35 o 
  -5   3  16        2.89        1.14      6.70 o 
  -4   3  16        1.52        1.70      6.46 o 
  -3   3  16        0.01       -0.09      4.44 o 
  -2   3  16       40.16       37.87     14.06 o 
  -1   3  16        2.00        4.68      4.75 o 
   0   3  16        0.09        0.30      5.05 o 
   1   3  16        3.79       -0.74      2.95 o 
   2   3  16        0.93        2.20      4.16 o 
   3   3  16       18.07       15.53      5.57 o 
   4   3  16        2.02        3.34      4.73 o 
   5   3  16        0.10       -0.85      5.55 o 
  -5   4  16        8.56        4.48     13.96 o 
  -4   4  16        5.66       12.24      8.64 o 
  -3   4  16       21.76       22.97      9.08 o 
  -2   4  16       24.74       23.16      8.24 o 
  -1   4  16       27.21       19.26      7.68 o 
   0   4  16        2.26        7.11      5.94 o 
   1   4  16        1.34       -1.96      6.02 o 
   2   4  16        3.71        3.24      4.88 o 
   3   4  16        1.33       -1.50      4.71 o 
   4   4  16       16.20       10.78      6.55 o 
  -1   5  16        4.13       -5.49      9.03 o 
   0   5  16       13.16       10.87      7.98 o 
  -7   0  17        2.35        2.28      9.18 o 
  -5   0  17        0.13        0.34      9.07 o 
  -3   0  17       85.39       83.22     16.46 o 
  -1   0  17       30.57       27.07      6.96 o 
   1   0  17      189.23      215.66     12.56 o 
   3   0  17        0.03        4.64      3.75 o 
   5   0  17        4.37        4.98      4.54 o 
   7   0  17        4.65       -1.20      5.11 o 
  -7   1  17       25.58       31.22      9.69 o 
  -6   1  17        2.86       -1.09     13.40 o 
  -5   1  17       36.52       33.05     18.79 o 
  -4   1  17      471.12      544.39     37.63 o 
  -3   1  17       10.29        5.60      6.36 o 
  -2   1  17       17.67        4.98      5.81 o 
  -1   1  17       30.54       29.40      4.49 o 
   0   1  17        4.77        3.41      2.58 o 
   1   1  17       28.33       26.54      3.46 o 
   2   1  17        0.16       -1.66      2.21 o 
   3   1  17       36.53       44.68      4.56 o 
   4   1  17        2.26        4.77      2.77 o 
   5   1  17        6.97        7.58      3.33 o 
   6   1  17        0.15        0.17      3.58 o 
  -7   2  17        2.60        3.39      7.98 o 
  -6   2  17        2.13        0.26      6.95 o 
  -5   2  17       34.19       53.62     20.77 o 
  -4   2  17       34.96       49.24     10.99 o 
  -3   2  17       42.08       39.14      8.96 o 
  -2   2  17       19.35       16.41      5.33 o 
  -1   2  17        2.48       -3.59      3.59 o 
   0   2  17        2.63        1.66      4.36 o 
   1   2  17        0.33        4.06      2.68 o 
   2   2  17        0.12        5.44      2.95 o 
   3   2  17       84.33       94.41      7.86 o 
   4   2  17        0.04       -3.14      3.14 o 
   5   2  17        0.00       -2.84      3.57 o 
   6   2  17        2.34       -2.68      4.33 o 
  -6   3  17       20.44       43.03     17.17 o 
  -5   3  17        1.17       -4.84      6.68 o 
  -4   3  17        0.57       -3.17      6.49 o 
  -3   3  17        2.44       -1.34      4.99 o 
  -2   3  17       21.65       20.11      6.05 o 
  -1   3  17       61.27       79.31      9.62 o 
   0   3  17       11.80        4.92      8.25 o 
   1   3  17        0.26       -1.33      4.13 o 
   2   3  17       26.65       14.00      4.96 o 
   3   3  17       12.56       12.03      4.29 o 
   4   3  17       13.94       22.41      5.75 o 
   5   3  17        6.14       -4.85      4.85 o 
  -4   4  17        3.62       18.98      8.48 o 
  -3   4  17       54.58       72.17     12.90 o 
  -2   4  17       12.48       35.20      9.10 o 
  -1   4  17        3.83       -5.61      6.31 o 
   0   4  17        0.01        9.33      6.99 o 
   1   4  17        0.31        7.86      8.17 o 
   2   4  17        0.44        0.82      5.25 o 
   3   4  17        5.96       -1.12      5.67 o 
  -6   0  18        0.70       -8.62      8.62 o 
  -4   0  18        2.21        0.34      8.06 o 
  -2   0  18       32.08       23.70     10.86 o 
   0   0  18       21.17       25.73      5.07 o 
   2   0  18        0.34       -2.32      3.40 o 
   4   0  18        0.66       -3.92      4.40 o 
   6   0  18        0.25        3.03      5.06 o 
  -7   1  18        0.02        3.22      7.07 o 
  -6   1  18        0.09       11.62     12.33 o 
  -5   1  18        2.17        3.64      6.49 o 
  -4   1  18      287.87      314.43     26.32 o 
  -3   1  18       88.39       83.47     12.11 o 
  -2   1  18        0.02       -5.31      5.31 o 
  -1   1  18        5.01        2.04      5.11 o 
   0   1  18        3.64        0.71      2.60 o 
   1   1  18        0.06       -2.26      2.66 o 
   2   1  18       17.32       14.71      3.13 o 
   3   1  18        1.25       -2.38      2.38 o 
   4   1  18        9.75        2.71      2.79 o 
   5   1  18        2.05        5.28      3.46 o 
   6   1  18        2.38        2.49      3.80 o 
  -7   2  18        3.51        8.75     10.47 o 
  -6   2  18        3.75       -3.35      6.56 o 
  -5   2  18        1.73        3.71      7.69 o 
  -4   2  18       38.16       42.30      9.35 o 
  -3   2  18        0.09        5.58      6.60 o 
  -2   2  18       80.72       67.21      8.77 o 
  -1   2  18       49.08       59.62      8.26 o 
   0   2  18        8.96       16.74      5.56 o 
   1   2  18        0.22        0.27      2.68 o 
   2   2  18        2.07        1.57      3.05 o 
   3   2  18      103.70      124.73      9.83 o 
   4   2  18       17.97       23.73      5.03 o 
   5   2  18        0.21        2.91      4.05 o 
  -6   3  18        0.45        5.00     13.47 o 
  -5   3  18        4.72       21.55      9.11 o 
  -4   3  18        8.60       14.16      8.34 o 
  -3   3  18        0.22        1.15      7.73 o 
  -2   3  18        7.36       -3.61      7.98 o 
  -1   3  18        0.28        5.87      5.41 o 
   0   3  18        0.33        2.31      7.91 o 
   1   3  18        0.10        0.85      5.44 o 
   2   3  18        0.67        3.42      3.72 o 
   3   3  18      129.79      132.28     11.56 o 
   4   3  18       21.31       29.77      5.94 o 
  -4   4  18        0.74        7.50     13.66 o 
  -3   4  18       21.84       28.76      9.20 o 
  -2   4  18        1.17        2.53      7.14 o 
  -1   4  18        2.84       -6.39      6.39 o 
   0   4  18        1.51       -2.77      6.47 o 
   1   4  18        1.20        4.26      6.30 o 
   2   4  18        2.05        6.43      8.76 o 
   3   4  18        0.79        7.73      9.12 o 
  -7   0  19        3.71        0.15     10.67 o 
  -5   0  19        6.54        6.05      9.82 o 
  -3   0  19       40.89       55.64     15.11 o 
  -1   0  19       13.06       16.35     10.04 o 
   1   0  19       84.61       85.14      7.84 o 
   3   0  19       12.06       10.95      4.45 o 
   5   0  19        2.80        2.19      4.65 o 
  -7   1  19        1.74       11.99      8.70 o 
  -6   1  19        1.30       17.11     11.10 o 
  -5   1  19        3.39        3.40      6.84 o 
  -4   1  19        7.96       13.64      8.27 o 
  -3   1  19       76.25       97.47     24.91 o 
  -2   1  19        3.87       -0.63      6.21 o 
  -1   1  19        6.43        0.31      4.44 o 
   0   1  19        0.33        1.33      3.65 o 
   1   1  19        7.32       12.79      4.06 o 
   2   1  19        3.74        0.07      2.91 o 
   3   1  19        0.97        3.28      3.04 o 
   4   1  19        0.03        5.54      3.05 o 
   5   1  19        2.72        0.15      3.61 o 
   6   1  19        6.63        8.61      4.36 o 
  -6   2  19       20.11       17.93      9.43 o 
  -5   2  19       22.49       18.94      8.25 o 
  -4   2  19       12.23       11.77      7.34 o 
  -3   2  19        2.48        4.96      7.04 o 
  -2   2  19        0.17        1.58      6.59 o 
  -1   2  19        0.23       -3.75      4.66 o 
   0   2  19        1.23       -1.56      4.81 o 
   1   2  19        1.45        2.32      2.94 o 
   2   2  19        8.75        6.67      3.62 o 
   3   2  19       22.48       14.51      4.02 o 
   4   2  19       17.83       19.51      5.12 o 
   5   2  19        1.09       -1.25      4.79 o 
  -5   3  19       12.81        9.02      9.02 o 
  -4   3  19       23.74       16.61      8.73 o 
  -3   3  19        7.75       11.06      7.95 o 
  -2   3  19       27.98       15.40      9.51 o 
  -1   3  19       18.00       20.08      6.77 o 
   0   3  19       21.41        9.50      6.64 o 
   1   3  19        0.90        1.34      5.79 o 
   2   3  19        0.00        3.32      3.94 o 
   3   3  19       30.54       40.72      7.76 o 
   4   3  19        5.31       13.13      4.98 o 
  -3   4  19        0.11        1.01      7.74 o 
  -2   4  19        0.91        8.52      8.07 o 
  -1   4  19        4.55        2.76      7.67 o 
   0   4  19        2.59        5.58      7.73 o 
   1   4  19        2.58        3.63      7.09 o 
  -6   0  20       12.54       -9.67      9.67 o 
  -4   0  20        5.51        8.06      7.84 o 
  -2   0  20        2.61       -7.17      7.17 o 
   0   0  20        9.52        3.32      4.59 o 
   2   0  20        2.76       -1.57      3.92 o 
   4   0  20       25.59       13.67      5.14 o 
  -6   1  20        0.00       -3.96      6.82 o 
  -5   1  20        1.05       -2.51      6.94 o 
  -4   1  20        9.79        8.45      7.55 o 
  -3   1  20       88.78       97.93     17.97 o 
  -2   1  20        6.52       -1.15      7.35 o 
  -1   1  20       17.11       20.65      7.46 o 
   0   1  20        1.07        7.39      4.34 o 
   1   1  20        4.77        5.95      3.40 o 
   2   1  20        3.26        2.41      3.23 o 
   3   1  20       25.41       13.04      4.00 o 
   4   1  20        4.14       -2.55      3.22 o 
   5   1  20        3.76       -1.55      4.39 o 
  -6   2  20        0.88        0.26      7.38 o 
  -5   2  20       42.87       38.78     21.35 o 
  -4   2  20        0.15        9.42      7.73 o 
  -3   2  20        4.31        7.04      7.00 o 
  -2   2  20        0.20       15.61      7.70 o 
  -1   2  20       13.94       23.51      6.93 o 
   0   2  20       10.36       19.22      8.60 o 
   1   2  20        0.00        4.97      4.19 o 
   2   2  20       18.26       24.43      4.42 o 
   3   2  20        3.47        2.28      3.62 o 
   4   2  20        0.20        3.13      4.76 o 
  -4   3  20        2.03        8.01      8.37 o 
  -3   3  20        2.63       -0.88     12.74 o 
  -2   3  20        0.37        6.09      6.24 o 
  -1   3  20       45.43       35.66     11.10 o 
   0   3  20        0.33       -3.31      6.53 o 
   1   3  20        6.89        6.39      7.06 o 
   2   3  20        1.47        8.51      5.57 o 
   3   3  20        2.46        4.96      4.69 o 
  -5   0  21       19.83       20.41     12.80 o 
  -3   0  21      834.97      937.51     85.54 o 
  -1   0  21       28.39       34.41     13.29 o 
   1   0  21        4.34        3.25      5.55 o 
   3   0  21        4.90        3.47      4.60 o 
   5   0  21        2.28        2.80      5.36 o 
  -6   1  21        0.72       -4.86      7.63 o 
  -5   1  21       15.78       23.01      9.08 o 
  -4   1  21        5.07       11.53     17.00 o 
  -3   1  21        6.54       -0.82      6.41 o 
  -2   1  21       12.45       15.10      8.15 o 
  -1   1  21        1.38       11.24      7.34 o 
   0   1  21        0.38       -1.51      5.11 o 
   1   1  21        0.62        0.49      3.83 o 
   2   1  21       21.71       22.19      4.28 o 
   3   1  21        0.86        1.81      3.53 o 
   4   1  21       31.15       24.35      4.99 o 
  -5   2  21        0.27        4.36      8.87 o 
  -4   2  21        1.74       13.07      8.85 o 
  -3   2  21        0.09       12.98      8.06 o 
  -2   2  21        3.02       -3.44      6.79 o 
  -1   2  21        0.07       -1.76      9.04 o 
   0   2  21        0.02       -1.51      5.38 o 
   1   2  21        2.88        3.29      5.76 o 
   2   2  21        0.02       -1.82      3.55 o 
   3   2  21        7.73        4.96      4.34 o 
   4   2  21        2.43        5.46      4.86 o 
  -3   3  21        0.51       -4.38      8.81 o 
  -2   3  21        0.00       -6.93      6.93 o 
  -1   3  21        9.92        1.68      7.30 o 
   0   3  21        0.79        2.07      6.71 o 
   1   3  21        0.02        5.03      6.83 o 
   2   3  21        0.60       -0.89      9.98 o 
  -4   0  22       13.16       13.85     11.57 o 
  -2   0  22       13.40        1.19     10.56 o 
   0   0  22        0.26        6.01     11.05 o 
   2   0  22       14.19       19.80      5.54 o 
   4   0  22       13.48       -1.22      5.16 o 
  -5   1  22        0.18       -3.15      7.97 o 
  -4   1  22        6.82       15.09      8.18 o 
  -3   1  22       54.98       44.68     13.58 o 
  -2   1  22        4.57       12.53      7.83 o 
  -1   1  22       27.38       33.33      9.18 o 
   0   1  22        0.24        8.50      5.67 o 
   1   1  22        0.07       -3.37      4.49 o 
   2   1  22        0.00        1.32      3.60 o 
   3   1  22        0.93        1.33      3.76 o 
   4   1  22       27.37       26.21      5.46 o 
  -4   2  22        0.86        2.09      7.93 o 
  -3   2  22        0.15        4.98      8.06 o 
  -2   2  22       20.72       32.76     10.92 o 
  -1   2  22        8.13       20.77      9.50 o 
   0   2  22        2.50        6.25      6.11 o 
   1   2  22        0.10       -2.28      5.91 o 
   2   2  22        0.12        4.64      5.81 o 
   3   2  22        0.68        2.16      4.59 o 
  -2   3  22        0.08       -6.48      7.85 o 
  -1   3  22        5.26       -4.99      7.35 o 
   0   3  22        7.71       23.67      8.80 o 
   1   3  22        0.15       -3.60      7.12 o 
  -3   0  23        9.06        9.07     11.76 o 
  -1   0  23        7.86        3.84     11.64 o 
   1   0  23        0.21        6.01      7.49 o 
   3   0  23        1.92        1.13      5.32 o 
  -4   1  23        0.77       11.15      8.70 o 
  -3   1  23       43.85       42.54     11.22 o 
  -2   1  23       15.02       27.23      9.66 o 
  -1   1  23        0.00       -1.56      7.22 o 
   0   1  23        0.78        2.70      9.80 o 
   1   1  23        0.49        3.33      7.39 o 
   2   1  23        0.40       -0.99      4.19 o 
   3   1  23        0.12       -2.92      3.91 o 
  -3   2  23        2.42        0.96      8.38 o 
  -2   2  23        6.10       -3.01      7.69 o 
  -1   2  23       18.75       31.01     10.15 o 
   0   2  23       14.53        8.05      6.50 o 
   1   2  23        0.62        4.05      6.24 o 
   2   2  23        3.79        1.05      7.67 o 
  -2   0  24        3.21       -6.16     11.53 o 
   0   0  24        1.68        4.03     12.28 o 
   2   0  24        1.66        2.32      7.22 o 
  -3   1  24        1.01        2.48      8.79 o 
  -2   1  24        8.10       21.77      9.83 o 
  -1   1  24        0.04       -0.03      8.58 o 
   0   1  24        8.41       16.94      9.34 o 
   1   1  24        0.01        4.05      6.67 o 
  -1   0  25        2.71      -10.82     10.82 o 
                                                 
